# Supplementary material for: Poly-D,L-Lactic Acid Fillers Increase Subcutaneous Adipose Tissue Volume by Promoting Adipogenesis in Aged Animal Skin
Source: Int J Mol Sci. 2024 Nov 27;25(23):12739. doi: 10.3390/ijms252312739 (PMC11641794; doi:10.3390/ijms252312739)
Supplement: Supplementary file 1 [file ijms-25-12739-s001.zip]

Archive with 1 entries (1 files):
- ijms-3335508-supplementary.pdf
